# Supplementary material for: Effect of Transarterial Chemoembolization on ALBI Grade in Intermediate-Stage Hepatocellular Carcinoma: Criteria for Unsuitable Cases Selection
Source: Cancers (Basel). 2021 Aug 27;13(17):4325. doi: 10.3390/cancers13174325 (PMC8431519; doi:10.3390/cancers13174325)
Supplement: Supplementary file 1 [file cancers-13-04325-s001.zip]

Archive with 1 entries (1 files):
- cancers-1329147-supplementary.pdf
